# Supplementary material for: Combined Cytokine Blockade Therapy (CCBT) Using Basiliximab and Infliximab for Treatment of Steroid-Refractory Graft-Versus-Host Disease (SR-GvHD)
Source: Cancers (Basel). 2024 Nov 22;16(23):3912. doi: 10.3390/cancers16233912 (PMC11640275; doi:10.3390/cancers16233912)
Supplement: Supplementary file 1 [file cancers-16-03912-s001.zip]

Archive with 1 entries (1 files):
- cancers-3269605-supplementary.pdf
